# Supplementary material for: Macrostructural Evolution of the Mitogenome of Butterflies (Lepidoptera, Papilionoidea)
Source: Insects. 2022 Apr 6;13(4):358. doi: 10.3390/insects13040358 (PMC9031222; doi:10.3390/insects13040358)
Supplement: Supplementary file 1 [file insects-13-00358-s001.zip]

Archive with 1 entries (1 files):
- insects-1647722-supplementary materials-new.pdf
